# Supplementary material for: Can a Good Break Shot Determine the Game Outcome in 9-Ball?
Source: Front Psychol. 2021 Jul 29;12:691043. doi: 10.3389/fpsyg.2021.691043 (PMC8357984; doi:10.3389/fpsyg.2021.691043)
Supplement: Supplementary file 1 [file Table_1.csv]

frame	Player	Distance [cm]	pot_when	pot_after	clear or not	win or not	ranking	voronoi SD [cm2]	Remark		Distance	CBD/ the distance between the end position of cue ball and the table center
1	Feijen	91.33	0	0	0	1	10	1594.708406			pot_when	the number of balls potted after the break shot
2	Fortunski	49.51	1	0	0	0	35	1327.67548			pot_after	number of balls falling into pockets in the break shot
3	Feijen	66.62	0	0	0	0	10	2506.210447			clear or not	1=clear	2= not
4	Fortunski	26.53	4	5	1	1	35	3485.074472			win or not	1= win	2= not
5	Feijen	90.86	1	8	1	1	10	2495.85626			voronoi SD	SDVD/ the standard deviation of the areas of all the Voronoi diagram cells
6	Fortunski	109.31	0	0	0	0	35	1804.96209
7	Feijen	51.36	2	2	0	0	10	1549.491613
8	Fortunski	50.33	0	0	0	1	35	1221.990876
9	Feijen	66.61	3	0	0	0	10	1099.943854
10	Feijen	37.08	1	0	0	0	10	1986.293656
11	Fortunski	22.23	1	6	0	1	35	2644.981664
12	Feijen	71.39	3	6	1	1	10	2353.198327
13	Fortunski	74.17	1	0	0	0	35	2288.859876
14	Feijen	18.11	1	8	1	1	10	1340.762122
15	Fortunski	34.9	1	6	0	0	35	3435.566155
16	Fortunski	74.98	2	0	0	0	35	1501.622352
17	Woodward	35.98	2	7	1	1	46	2560.037726
18	Woodward	71.83	3	0	0	1	46	3432.610339
19	Fortunski	55.78	2	7	1	1	35	4293.95779
20	Woodward	18.88	0	0	0	0	46	1147.669196
21	Fortunski	33.64	1	8	1	1	35	890.5593882
22	Woodward	18.88	2	3	0	0	46	1793.233365
23	Fortunski	47.22	2	7	1	1	35	2378.465594
24	Woodward	77.88	1	8	1	1	46	2576.130319
25	Fortunski	106.4	2	0	0	1	35	2032.966482
26	Shaw	102.57	2	1	0	0	8	2319.14403
27	Lechner	35.64	3	6	0	1	19	3766.199523
28	Lechner	43.95	1	2	0	0	19	2154.258468
29	Shaw	120.5	1	0	0	1	8	2297.074792
30	Shaw	82.93	1	0	0	0	8	1815.592042
31	Shaw	95.85	0	0	0	1	8	2060.361456
32	Shaw	58.84	2	0	0	1	8	3231.249882
33	Shaw	53.7	1	0	0	1	8	1476.012198
34	Shaw	32.89	1	1	0	0	8	1732.64373
35	Lechner	108.18	1	0	0	1	19	2059.765204
36	Lechner	24.13	1	2	1	1	19	1172.32458	2-9 combination win
37	Lechner	114.62	0	0	0	0	19	1959.135721
38	Shaw	60.92	0	0	0	1	8	1645.658071
39	Shaw	64.17	1	1	1	1	8	1762.72168	1-9 combination win
40	Lechner	34.34	1	1	0	1	19	2646.062201
41	Lechner	93.8	0	0	0	0	19	910.1395455
42	Shaw	4.13	2	0	0	0	8	3060.481793
43	Lechner	19.1	2	0	0	0	19	2343.183223
44	Shaw	49.23	2	0	0	1	8	2699.704303
45	Shaw	119.96	2	0	0	0	8	3041.684727
46	Lechner	119.61	2	7	1	1	19	2554.1545
47	Lechner	37.24	0	0	0	0	19	3009.198192
48	Chang JL	52.69	2	0	0	1	5	3060.813319
49	Gorst	9.99	0	0	0	0	4	2256.972263
50	Gorst	40.82	1	2	0	0	4	1311.030206
51	Chang JL	128.27	1	0	0	0	5	2048.849468
52	Gorst	16.08	1	0	0	0	4	2310.435448
53	Chang JL	73.06	1	0	0	0	5	3013.032096
54	Gorst	14.11	1	3	0	1	4	1454.988112
55	Chang JL	81.6	1	1	0	0	5	2493.619467
56	Chang JL	82.94	2	7	0	1	5	1097.775398
57	Gorst	82.19	1	3	0	0	4	2020.714777
58	Gorst	40.65	1	8	1	1	4	1411.596705
59	Chang JL	43.68	3	0	0	0	5	2917.5037
60	Gorst	34.51	1	3	0	0	4	1248.970978
61	Gorst	25.1	1	8	1	1	4	1736.938603
62	Chang JL	31.52	2	0	0	0	5	1506.758386
63	Gorst	35.94	1	8	1	1	4	1070.44769
64	Chang JL	113.63	1	0	0	1	5	2720.206888
65	Chang JL	85.43	1	8	1	1	5	1980.033845
66	Liu	36.58	1	1	0	0	20	1968.690313
67	Chang JL	54.83	1	1	0	0	5	1900.269179
68	Liu	29.91	1	0	0	1	20	2372.793625
69	Chang JL	60.44	2	0	0	1	5	1891.750337
70	Chang JL	74.6	2	1	0	1	5	2348.082251
71	Liu	54.27	1	8	1	1	20	1729.39216
72	Chang JL	81.62	2	7	1	1	5	2635.924225
73	Liu	101.03	2	7	1	1	20	2684.85657
74	Chang JL	4.86	2	7	1	1	5	731.3379676
75	Liu	80.43	1	0	0	1	20	1122.474267
76	Chang JL	14.67	1	8	1	1	5	2355.486943
77	Liu	57.29	1	0	0	0	20	1879.271504
78	Chang JL	23.69	2	1	0	1	5	3231.762791
79	Liu	55.64	1	0	0	1	20	1562.757149
80	Gorst	46.04	2	7	1	1	4	1911.547352
81	Chung	65.96	1	1	0	0	1	1235.867507
82	Gorst	60.45	2	7	1	1	4	2209.539233
83	Chung	39.66	1	3	0	1	1	2501.378031
84	Gorst	39.81	2	0	0	0	4	1830.189887
85	Chung	14.47	2	7	1	1	1	2449.140177
86	Gorst	75.82	1	0	0	0	4	1939.891998
87	Chung	107.91	1	4	0	1	1	1613.044327
88	Gorst	25.23	2	7	1	1	4	2918.939027
89	Chung	51.71	1	1	0	0	1	2084.368875
90	Gorst	95.1	1	0	0	1	4	1786.316999
91	Chung	56.34	1	1	0	0	1	1421.925916
92	Gorst	25.3	1	0	0	1	4	1493.309144
93	Chung	76.33	1	1	0	0	1	2418.733465
94	Gorst	77.69	1	8	1	1	4	1471.193983
95	Chung	17.77	2	7	1	1	1	1804.510175
96	Anthony	49.61	1	0	0	0	41	2604.67487
97	Jia Qing	12.8	4	5	1	1	11	1842.565714
98	Anthony	24.77	1	8	1	1	41	2091.627979
99	Jia Qing	13.93	3	6	1	1	11	1965.974065
100	Anthony	42.34	1	0	0	1	41	2113.469979
101	Jia Qing	55.56	1	0	0	0	11	1447.483971
102	Anthony	39.18	2	0	0	1	41	2397.29131
103	Jia Qing	10.11	1	8	1	1	11	1900.164129
104	Anthony	59.33	2	7	1	1	41	3363.305594
105	Jia Qing	4.03	2	6	0	0	11	1737.791678
106	Anthony	14.57	3	0	0	1	41	2791.990295
107	Jia Qing	22.52	3	6	1	1	11	2082.363353
108	Anthony	42.91	2	0	0	0	41	2276.591451
109	Jia Qing	49.06	2	7	1	1	11	2074.847361
110	Anthony	52.32	2	0	0	0	41	2314.117525
111	Jia Qing	40.18	2	7	1	1	11	2040.205975
112	Anthony	33.6	1	0	0	0	41	2156.987684
113	Anthony	59.42	1	8	1	1	41	1756.936518
114	Jia Qing	79.64	2	1	0	0	11	2466.45752
115	Anthony	48.27	2	0	0	0	41	2622.884008
116	Eklent	59.99	1	8	1	1	18	1540.845969
117	Anthony	21.59	1	8	1	1	41	2688.84722
118	Eklent	67.17	1	0	0	0	18	1682.378147
119	Anthony	34.04	1	8	1	1	41	2354.626313
120	Anthony	38.51	1	8	1	1	41	1925.488449
121	Eklent	13.45	3	6	1	1	18	1342.478335
122	Anthony	72.52	2	4	0	0	41	885.1203354
123	Eklent	22.38	1	8	1	1	18	830.2853904
124	Anthony	54.72	1	1	0	1	41	2544.112767
125	Eklent	122.25	1	1	0	1	18	1274.376146
126	Anthony	37.08	2	0	0	1	41	1793.955333
127	Eklent	28.46	1	8	1	1	18	1919.699057
128	Anthony	63.98	1	6	0	0	41	1521.205828
129	Eklent	41.26	1	8	1	1	18	1727.574307
130	Anthony	44.02	1	4	0	1	41	1911.370303
131	Eklent	37.58	1	1	0	0	18	1327.886109
132	Anthony	55.98	2	7	1	1	41	2692.429514
133	Eklent	41.47	1	0	0	0	18	1193.778203
134	Van Boening	23.83	1	2	0	1	3	1415.137572
135	Jiaqing	53.51	1	8	1	1	11	1700.984901
136	Van Boening	17.08	1	0	0	1	3	1950.572047
137	Van Boening	62.09	1	2	0	1	3	1493.273272
138	Jiaqing	58.97	1	8	1	1	11	954.6156953
139	Van Boening	52.88	1	0	0	1	3	2145.279597
140	Jiaqing	22.11	1	0	0	1	11	1307.33388
141	Van Boening	22.11	2	1	0	0	3	2896.289294
142	Jiaqing	15.16	2	7	1	1	11	1115.535833
143	Van Boening	61.8	2	0	0	0	3	683.7591865
144	Jiaqing	29.97	2	7	1	1	11	805.2365535
145	Van Boening	35.26	1	8	1	1	3	2272.51277
146	Jiaqing	17.42	1	1	0	1	11	1998.181243
147	Jiaqing	22.76	1	0	0	0	11	1241.904947
148	Van Boening	24.9	1	8	1	1	3	2145.464866
149	Jiaqing	32.85	3	3	0	0	11	1936.161728
150	Van Boening	47.87	2	0	0	0	3	1426.652956
151	Jiaqing	64.47	1	5	0	0	11	1435.674229
152	Van Boening	12.34	1	0	0	0	3	1647.83563
153	Cheng	63.32	2	0	0	1	21	1942.173478
154	Cheng	72.47	0	0	0	1	21	2473.462967
155	Biado	82.38	0	0	0	1	15	1882.051764
156	Cheng	41.68	2	0	0	0	21	2006.204938
157	Biado	28.64	1	0	0	0	15	2080.75414
158	Cheng	59.65	1	5	0	0	21	1824.201797
159	Biado	84.11	3	0	0	0	15	1173.779218
160	Biado	24.05	0	0	0	1	15	1522.494795
161	Cheng	83.35	0	0	0	1	21	1428.936148
162	Biado	18.08	0	0	0	1	15	1855.97838
163	Cheng	70.49	1	3	0	0	21	1086.574112
164	Biado	78.82	2	0	0	0	15	2281.524621
165	Cheng	50.81	3	6	1	1	21	1541.182857
166	Biado	24.4	2	2	0	0	15	2171.310188
167	Cheng	76.85	2	7	1	1	21	1274.08476
168	Biado	79.26	1	1	0	1	15	817.1578807
169	Cheng	75.4	2	0	0	1	21	2888.086894
170	Biado	86.41	1	0	0	1	15	2389.807089
171	Biado	116.03	2	0	0	0	15	2347.537108
172	Biado	31.1	1	0	0	0	15	1053.870421
173	Chang YL	28.22	1	0	0	1	17	1768.58824
174	Biado	92.57	0	0	0	1	15	1748.512734
175	Biado	58.42	2	7	1	1	15	1632.021722
176	Chang YL	58.23	2	0	0	0	17	1514.202061
177	Biado	112.5	0	0	0	0	15	2238.594503
178	Chang YL	26.54	0	0	0	0	17	1508.872983
179	Biado	16.17	2	6	0	0	15	1867.950377
180	Chang YL	21.92	2	0	0	0	17	1963.266341
181	Biado	3.42	0	0	0	1	15	2216.142674
182	Chang YL	87.96	1	8	1	1	17	1446.00445
183	Biado	65.46	2	0	0	1	15	1868.843048
184	Chua	53.7	0	0	0	0	13	1384.984943
185	Cheng	105.66	0	0	0	1	21	1233.919521
186	Chua	34.54	1	2	0	0	13	1961.053385
187	Cheng	50.24	2	7	1	1	21	2365.668921
188	Chua	19.58	1	8	1	1	13	1438.655753
189	Cheng	61.02	2	7	1	1	21	1918.389448
190	Chua	49.24	3	6	1	1	13	820.04305
191	Cheng	68.82	2	7	1	1	21	3410.241374
192	Chua	50.41	1	1	0	1	13	2301.336643
193	Cheng	67.41	1	0	0	0	21	2414.419288
194	Chua	52.43	1	0	0	1	13	1447.069348
195	Cheng	82.46	1	0	0	1	21	1066.476554
196	Chua	120.84	1	6	0	0	13	1649.914367
197	Cheng	39.83	1	8	1	1	21	1768.814555
198	Kazakis	65.38	1	8	1	1	9	1347.785122
199	Kazakis	49.48	0	0	0	0	9	1676.268548
200	Van Boening	32.98	1	8	1	1	3	2010.596543
201	Van Boening	100.95	3	0	0	0	3	2014.945352
202	Kazakis	91.21	2	0	0	1	9	1962.102481
203	Kazakis	41.35	1	0	0	0	9	1649.734238
204	Van Boening	43.52	2	4	0	0	3	2066.149924
205	Kazakis	113.18	2	7	1	1	9	2099.496689
206	Kazakis	63.75	1	8	1	1	9	1418.261807
207	Kazakis	97.76	0	0	0	0	9	922.1488701
208	Van Boening	120.83	1	0	0	1	3	2093.029509
209	Van Boening	93.8	0	0	0	1	3	2690.921314
210	Van Boening	52.44	1	0	0	1	3	2179.502661
211	Van Boening	105.07	3	0	0	1	3	2906.558403
212	Van Boening	70.83	1	0	0	1	3	1618.176487
213	Van Boening	114.11	2	0	0	1	3	2157.536142
214	Van Boening	63.26	1	3	0	1	3	2357.788141
215	Fortunski	89.78	1	3	0	1	35	2590.163089
216	Fortunski	60.58	0	0	0	0	35	785.6964116
217	Kazakis	108.92	1	8	1	1	9	1377.451558
218	Kazakis	77.64	1	8	1	1	9	2378.341012
219	Kazakis	120.1	1	8	1	1	9	1505.708362
220	Kazakis	100.23	2	1	0	0	9	3021.09869
221	Fortunski	17.31	3	6	1	1	35	3151.238609
222	Fortunski	82.03	4	3	1	1	35	2951.176043	6-9 combination win
223	Fortunski	23.44	0	0	0	0	35	1719.356261
224	Kazakis	107.35	0	0	0	1	9	1958.920061
225	Kazakis	79.92	0	0	0	0	9	2035.779612
226	Fortunski	106.46	3	6	1	1	35	1266.578758
227	Fortunski	126.49	1	2	0	0	35	1970.856242
228	Kazakis	88.18	1	8	1	1	9	2421.115213
229	Van Boening	121.2	1	1	0	0	3	1183.402611
230	Shaw	50.72	0	0	0	0	8	1150.259972
231	Van Boening	56.36	0	0	0	1	3	1733.759565
232	Van Boening	45.96	0	0	0	0	3	3293.773085
233	Shaw	72.02	2	0	0	1	8	3207.047394
234	Shaw	70.55	0	0	0	0	8	1781.549948
235	Van Boening	69.32	1	8	1	1	3	1638.673026
236	Van Boening	104.75	0	0	0	1	3	1641.459377
237	Shaw	59.52	1	0	0	0	8	2101.137303
238	Van Boening	58.27	2	1	0	1	3	1524.499918
239	Van Boening	113.59	0	0	0	0	3	1775.535527
240	Shaw	76.21	0	0	0	0	8	1737.633522
241	Van Boening	61.38	1	0	0	1	3	1394.366038
1	Jasmin	34.46	1	0	0	0	5	2143.265757
2	Jasmin	54	2	2	0	1	5	3432.412697
3	Jasmin	6.11	2	0	0	1	5	2448.806789
4	Kelly	57.81	2	7	1	1	2	1362.947152
5	Jasmin	85.08	2	0	0	0	5	2289.557089
6	Kelly	43.83	2	1	0	0	2	1525.449688
7	Kelly	22.34	2	7	1	1	2	1868.768079
8	Jasmin	59.02	2	2	0	1	5	1972.458391
9	Kelly	34.84	1	0	0	1	2	2135.784005
10	Jasmin	101.4	2	7	1	1	5	1574.89052
11	Jasmin	43.65	2	7	1	1	5	1833.140581
12	Kelly	116.4	2	1	0	1	2	1720.37185
13	Rubilen	44.3	1	0	0	0	4	2496.530632
14	Chen	30.54	2	0	0	0	1	1233.899257
15	Chen	83.77	4	0	0	1	1	2063.933335
16	Rubilen	25.83	1	6	0	0	4	2644.285458
17	Chen	83.35	2	2	0	1	1	1371.429198
18	Rubilen	130.9	2	0	0	0	4	2912.53093
19	Chen	54.55	1	3	0	0	1	3455.746925
20	Chen	36.13	2	7	1	1	1	2330.023153
21	Rubilen	91.26	1	2	0	1	4	3182.758574
22	Han Yu	79.67	1	0	0	1	3	1562.063097
23	Chen	96.32	1	2	0	0	1	2048.195477
24	Han Yu	111.87	1	0	0	0	3	1013.028354
25	Han Yu	67.35	2	0	0	1	3	1703.007175
26	Chen	53.92	1	8	1	1	1	1165.720357
27	Han Yu	99.76	2	1	0	0	3	1017.576204
28	Chen	74.13	2	0	0	1	1	2835.209271
29	Han Yu	85.71	3	6	1	1	3	3726.284207
30	Chen	96.14	2	7	1	1	1	1914.739087
31	Han Yu	80.33	2	0	0	1	3	1701.677148
32	Chen	41.22	1	1	0	1	1	1803.182515
33	Han Yu	90.42	1	0	0	0	3	2572.252828
34	Chen	60.78	2	1	0	1	1	2373.487601
